# Supplementary material for: Morphology and molecular phylogeny of Neolentinus in northern China
Source: PeerJ. 2023 Nov 30;11:e16470. doi: 10.7717/peerj.16470 (PMC10693824; doi:10.7717/peerj.16470)
Supplement: Supplemental Information 1 [file peerj-11-16470-s001.fas]

>HMJAU67780 [organism=Neolentinus lepideus]
TGACTGCGCTATCCTCATCATCGCCGCTGGTACTGGTGAGTTCGAGGCCGGTATCTCCAAGGATGGTCAGACTCGCGAGCACGCCCTTCTTGCCTTCACCCTTGGTGTCCGTCAGCTCATCGTCGCTGTCAACAAGATGGACACGACGAAGTGGAGCGAGGACCGTTTCAACGAAATCATCAAGGAAACGTCCACCTTCATCAAGAAGGTCGGTTACAACCCCAAGGCTGTTCCCTTCGTCCCCATCTCTGGCTGGCACGGTGACAACATGTTGGAGGAGTCCGCCAAGTAAGTAGCTCAGTGTTGAGTCAGTATCTGTTTTCTTATACATCTCGCAGTATGACGTGGTACAAGGGCTGGACCAAGGAGACGAAGGCTGGTGTCGTCAAGGGCAAGACACTCCTCGACGCCATTGATGCCATCGAGCCTCCCACCCGCCCCTCGGACAAGCCTCTCCGTCTTCCCCTCCAGGACGTCTACAAGATCGGTGGTATCGGTACGGTGCCTGTTGGTCGTGTTGAGACCGGTATTATCAAGGCTGGCATGGTCGTCACTTTCGCCCCCGCCAACGTGACCACTGAAGTGAAGTCCGTCGAAATGCATCACGAACAACTCGAGCAGGGTGTCCCTGGTGATAACGTTGGTTTCAACGTCAAGTTAGTGTCCAGATGTTTATGTGCTATCGGACAAGATTTAATGCCCGTATAGGAACGTTTCGGTCAAAGATATTCGTCGTGGTTTCGTGGCTTCCGACTCGAAGAACGACCCTGCGAAGGAGGCGGCTTCCTTCAATGCACAGGTCATCGTCCTCAACCACCCTGGTAACATCGGCGCTGGTTACGCACCCGTGCTTGATTGCCACACTGCGCACATTGCCTGCAAATTTGCCGAACTCATCGAGAAGATGGACCGTCGGTCTGGCAAGTCCCTTGAGCAGAGCCCCAAGACCATCAAGTCTGGTGACTCGTGCATTGTTAAGCTTGTTCCCAGCAAGCCAATGTGCGTTGAGTCGTACAATGAAT
>HMJAU67781 [organism=Neolentinus lepideus]
TGCGCTATCCTCATCATCGCCGCTGGTACTGGTGAGTTCGAGGCCGGTATCTCCAAGGATGGTCAGACTCGCGAGCACGCCCTTCTGGCCTTCACCCTTGGTGTCCGTCAGCTCATCGTCGCTGTCAACAAGATGGACACGACGAAGTGGAGCGAGGACCGTTTCAACGAAATCATCAAGGAAACGTCCACCTTCATCAAGAAGGTCGGTTACAACCCCAAGGCTGTCCCCTTCGTCCCCATCTCTGGCTGGCACGGTGACAACATGTTGGAGGAGTCCGCCAAGTAAGTAGCTCAGTGTTGAGTCAGTATCTGTTTTCTTATACATCTCCCAGCATGACGTGGTACAAGGGCTGGACCAAGGAGACGAAGGCTGGTGTCGTCAAGGGCAAGACACTCCTCGACGCCATCGATGCCATCGAGCCTCCCACCCGCCCCTCGGACAAGCCTCTCCGTCTTCCCCTCCAGGACGTCTACAAGATCGGTGGTATCGGCACGGTGCCTGTTGGTCGTGTTGAGACCGGTATTATCAAGGCTGGCATGGTCGTCACTTTCGCTCCCGCCAACGTGACCACTGAAGTGAAGTCCGTCGAAATGCATCACGAACAACTCGAGCAGGGTGTCCCTGGTGATAACGTTGGTTTCAACGTCAAGTTAGTGTCCAGATGTTTATGTGCTATCGGACAAGATTTAATGCCTGTATAGGAACGTTTCGGTCAAAGATATTCGTCGTGGTTTCGTGGCTTCCGACTCGAAGAACGACCCTGCGAAGGAGGCGGCTTCCTTCAATGCACAGGTCATCGTCCTCAACCACCCTGGTAACATCGGCGCTGGTTACGCACCCGTGCTTGATTGCCACACTGCGCACATTGCCTGCAAATTTGCCGAACTCATCGAGAAGATGGACCGTCGGTCTGGCAAGTCCCTCGAGCAGAGCCCCAAGACCATCAAGTCTGGTGACTCGTGCATTGTTAAGCTTGTTCCCAGCAAGCCAATGTGCGTTGAGTCGTACAATGA
>HMJAU67789 [organism=Neolentinus lepideus]
TGCGCTATTCTTATCATCGCCGCCGGTACTGGTGAGTTCGAAGCCGGTATCTCCAAGGATGGTCAGACTCGCGAGCACGCCCTTCTGGCCTTCACCCTTGGTGTCCGTCAGCTCATCGTCGCTGTCAACAAGATGGACACAACGAAGTGGAGCGAGGACCGTTTCAACGAAATCATCAAGGAGACGTCCACCTTCATCAAGAAGGTCGGTTACAATCCCAAGGCTGTTCCTTTCGTCCCCATCTCTGGCTGGCACGGTGACAACATGTTGGAGGAGTCTGCTAAGTGAGTAACTCGTGTCGATTCCCTGTCTGTTTGCTTATACATCTCGTAGCATGACGTGGTACAAGGGCTGGACCAAGGAGACGAAGGCTGGTGTTGTCAAGGGCAAGACCCTCCTCGACGCCATCGATGCTATTGAGCCTCCCACCCGTCCCTCGGACAAGCCTCTCCGTCTTCCCCTTCAGGATGTGTACAAGATCGGTGGTATCGGTACGGTGCCCGTCGGTCGTGTTGAGACCGGTGTCATCAAGGCTGGCATGGTCGTGACCTTCGCTCCCGCCAACGTGACCACTGAAGTGAAGTCCGTCGAAATGCATCACGAGCAACTCGAACAAGGCCTCCCTGGTGATAACGTTGGTTTCAACGTCAAGTTGGTGCCCAGATGTTCATATGCTGTCGGGCAACATTTAATTTGTGTTTAGGAACGTTTCGGTCAAGGATATTCGTCGTGGTTTCGTGGCTTCCGACTCGAAGAACGACCCTGCGAAGGAGGCCGCTTCCTTCAACGCGCAGGTCATCGTCCTTAACCACCCTGGTCAGATCGGCGCTGGTTACGCACCCGTGCTTGATTGCCACACTGCGCACATTGCCTGCAAGTTCGCCGAACTCATCGAGAAGATGGACCGTCGGTCTGGCAAGTCGCTCGAGCAGAGCCCCAAGTTCATCAAGTCTGGTGACTCGTGCATTGTTAAGCTTGTTCCCAGCAAGCCAATGTGTGTTGAGTCGTACAACGA
>HMJAU67790 [organism=Neolentinus lepideus]
TGCGCTATTCTTATCATCGCCGCCGGTACTGGTGAGTTCGAAGCCGGTATCTCCAAGGATGGTCAGACTCGCGAGCACGCCCTTCTGGCCTTCACCCTTGGTGTCCGTCAGCTCATCGTCGCTGTCAACAAGATGGACACAACGAAGTGGAGCGAGGACCGTTTCAACGAAATCATCAAGGAGACGTCCACCTTCATCAAGAAGGTCGGTTACAATCCCAAGGCTGTTCCTTTCGTCCCCATCTCTGGCTGGCACGGTGACAACATGTTGGAGGAGTCTGCTAAGTGAGTAACTCGTGTCGATTCCCTGTCTGTTTGCTTATACATCTCGTAGCATGACGTGGTACAAGGGCTGGACCAAGGAGACGAAGGCTGGTGTTGTCAAGGGCAAGACCCTCCTCGACGCCATCGATGCTATTGAGCCTCCCACCCGTCCCTCGGACAAGCCTCTCCGTCTTCCCCTTCAGGATGTGTACAAGATCGGTGGTATCGGTACGGTGCCCGTCGGTCGTGTTGAGACCGGTGTCATCAAGGCTGGCATGGTCGTGACCTTCGCTCCCGCCAACGTGACCACTGAAGTGAAGTCCGTCGAAATGCATCACGAGCAACTCGAACAAGGCCTCCCTGGTGATAACGTTGGTTTCAACGTCAAGTTGGTGCCCAGATGTTCATATGCTGTCGGGCAACATTTAATTTGTGTTTAGGAACGTTTCGGTCAAGGATATTCGTCGTGGTTTCGTGGCTTCCGACTCGAAGAACGACCCTGCGAAGGAGGCCGCTTCCTTCAACGCGCAGGTCATCGTCCTTAACCACCCTGGTCAGATCGGCGCTGGTTACGCACCCGTGCTTGATTGCCACACTGCGCACATTGCCTGCAAGTTCGCCGAACTCATCGAGAAGATGGACCGTCGGTCTGGCAAGTCGCTCGAGCAGAGCCCCAAGTTCATCAAGTCTGGTGACTCGTGCATTGTTAAGCTTGTTCCCAGCAAGCCAATGTGTGTTGAGTCGTACAACGA
>HMJAU67791 [organism=Neolentinus lepideus]
TGCGCTATCCTTATCATCGCCGCCGGTACTGGTGAGTTCGAGGCCGGTATCTCCAAGGATGGTCAGACTCGCGAGCACGCCCTTCTGGCCTTCACCCTTGGTGTTCGTCAGCTCATCGTCGCTGTCAACAAGATGGACACAACGAAGTGGAGTGAGGACCGTTTCAACGAAATCATCAAGGAAACGTCCACCTTCATCAAGAAGGTCGGTTACAATCCCAAGGCTGTTCCTTTCGTCCCCATCTCTGGCTGGCATGGTGACAACATGCTGGAGGAGTCCGCTAAGTGAGTAACTCGTGTCGATTCCGTATCTGTTTGCTTATACATCTCGTAGCATGCCGTGGTACAAGGGCTGGACCAAGGAGACGAAGGCTGGTGTTGTCAAGGGCAAGACTCTCCTCGATGCCATCGATGCCATCGAGCCTCCCAGTCGTCCTTCGGACAAGCCTCTCCGTCTTCCCCTTCAGGATGTCTACAAGATCGGTGGTATCGGTACAGTGCCCGTTGGTCGTGTTGAGACCGGTATTATCAAGGCTGGCATGGTCGTCACCTTTGCTCCCGCCAACGTTACCACTGAAGTGAAGTCCGTCGAAATGCATCACGAGCAACTCGAACAGGGTGTCCCTGGTGATAATGTCGGTTTCAACGTCAAGTTAGTGCCCAGATGTTTATGCGATGTTGGACAAGATTTAATGTTTGTACAGGAACGTTTCGGTCAAGGATATCCGTCGTGGTTTCGTGGCTTCCGACTCGAAGAACGACCCTGCGAAGGAGGCTGCTTCCTTCAACGCGCAGGTCATCGTCCTCAACCACCCTGGTCAGATCGGCGCTGGGTACGCACCGGTGCTTGATTGCCACACTGCCCACATTGCCTGCAAGTTCGCCGAACTCATCGAGAAGATGGACCGTCGGTCTGGCAAGTCCCTCGAGACGAACCCCAAGTTCATCAAGTCCGGTGACTCGTGCATTGTTAAGCTTGTTCCCAGCAAGCCAATGTGTGT
>HMJAU67779 [organism=Neolentinus cyathiformis]
ACCTCTCAGGCCGATTGCGCTATTCTCATTATCGCCGCCGGCACTGGTGAGTTCGAGGCTGGTATCTCCAAGGATGGTCAGACTCGCGAGCACGCTCTGTTGGCCTTCACCCTCGGTGTCCGTCAGCTCATCGTCGCTGTCAACAAGATGGACACTACCAAGTGGAGCGAGGACCGTTTCAATGAAATCATNAAGGAAACCTCCACTTTCATCAAGAAGGTCGGTTACAACCCCAAGGCTGTTGCTTTCGTCCCCATCTCAGGCTGGCACGGTGACAACATGTTGGAGGAGTCGGCAAAGTGAGCATTTACTCCTGCCCTGTTACTTCATTCTCATCTTTTGTAGCATGCCTTGGTACAAGGGCTGGACCAAAGAGACCAAGGCCGGTGTTGTTAAGGGCAAGACTCTTTTGGATGCCATTGACGCCATTGAGCCCCCATCTCGCCCCTCCGACAAGCCTCTCCGTCTTCCTCTCCAGGATGTCTACAAGATCGGTGGTATCGGCACGGTGCCCGTTGGTCGTGTCGAGACTGGTATTATCAAGGCTGGCATGGTCGTCACTTTCGCTCCCGCCAACGTGACCACTGAAGTGAAGTCCGTCGAAATGCATCACGAGCAACTCGAGCAGGGTGTCCCTGGTGAYAACGTCGGTTTCAACGTCAAGTGAGTTGATTTTGATTACCTGGAATGAATTCTTATGCATTTTTAGGAACGTTTCGGTCAAGGATATTCGCCGTGGTTTCGTGGCCTCCGACTCGAAGAACGACCCCGCCAAGGAGGCTGCTTCCTTCAACGCTCAGGTCATCGTTCTCAACCACCCTGGTCAAATCGGTGCTGGTTACGCACCCGTACTCGATTGCCACACCGCCCACATTGCCTGCAAGTTCGCCGAGCTCATCGAGAAGATGGACCGTCGGTCTGGCAAGTCCCTCGAGGCGAGCCCCAAGTTCATCAAGTCTGGTGACTCTTGCATTGTCAAGCTTGTTCCCAGCAAGCCAATGTG
>HMJAU6000 [organism=Neolentinus adhaerens]
CCAGGCTGACTGCGCTGTCCTCATCATCGCCGCCGGTACTGGTGAGTTCGAGGCCGGTATCTCCAAGGATGGTCAGACTCGCGAGCACGCCCTCCTGGCCTTCACCCTCGGTGTCCGCCAGCTCATCGTCGCTGTCAACAAGATGGACACCACGAAGTGGAGCGAGGACCGTTTCAACGAAATTATCAAGGAGACCTCTACCTTCATCAAGAAGGTTGGCTACAACCCGAAGGCCGTTGCGTTCGTTCCCATCTCTGGCTGGCATGGTGACAACATGTTGGAGGAGTCCCCAAAGTGAGCATTTACTCCTACCCTGTTACTTCATTCTCATCTTTTGCAGCATGACGTGGTACAAGGGATGGACCAAGGAGACCAAGGCTGGTGTTGTCAAGGGCAAGACCCTGTTGGATGCCATCGACGCCATCGAGCCCCCCCTTCGTCCCTCCGACAAGCCCCTCCGTCTCCCTCTCCAGGATGTCTACAAGATCGGTGGTATTGGCACGGTGCCCGTCGGTCGTGTCGAGACTGGTATCATCAAGGCCGGAATGGTCGTTACTTTCGCTCCCGCCAACGTGACCACTGAAGTGAAGTCCGTCGAAATGCATCACGAGCAACTTGAGCAGGGTGTCCCTGGTGACAACGTCGGTTTCAACGTCAAGTGAGTTGATTTTGATTACCTGGAATGAATTCTTATGCATTTTTAGGAACGTCTCGGTCAAGGATATCCGTCGTGGTTTCGTCGCCTCCGACTCGAAGAACGACCCCGCCAAGGAGGCTGCTTCCTTCAACGCCCAGGTCATCGTTCTCAACCACCCTGGTCAGATCGGTGCTGGTTACGCACCCGTGCTCGACTGTCATACCGCCCACATCGCATGCAAGTTCGCTGAGTTGATTGAGAAGATGGACCGTCGGTCTGGCAAGTCCTTGGAGGCGAGCCCCAAGTTCATCAAGTCCGGTGACTCGTGCATTGTCAAGCTTGTTCCCAGCAAGCCAATGTGCGTTGAGTCTTACAACGAGTACCCTCCCCTC
